# Supplementary material for: Positive attitudes, positive outcomes: The relationship between farmer attitudes, management behaviour and sheep welfare
Source: PLoS One. 2019 Jul 31;14(7):e0220455. doi: 10.1371/journal.pone.0220455 (PMC6668801; doi:10.1371/journal.pone.0220455)
Supplement: S1 Appendix — (XLSX) [file pone.0220455.s001.xlsx]

## Sheet: Management components
							Cat PCA component
	Case Number	Scanning for pregnancy	manage sheep in groups according to nutritional needs	perform egg counts before deworming	measure feed on offer	check body condition	Active management
	1	2	2	2	2	2	1.72012
	2	1	1	2	1	1	-1.14927
	3	2	1	1	1	1	-1.01373		yes	2
	4	2	1	2	1	1	-0.512101		no	1
	5	2	1	2	1	1	-0.168478
	6	1	1	2	1	1	-0.986862
	7	2	1	2	1	1	-0.00606602
	8	2	1	2	1	1	-0.00606602
	9	2	1	2	1	1	-0.00606602
	10	2	1	1	1	1	-0.851319
	11	2	1	2	1	1	-0.674513
	12	2	1	2	2	1	-0.149291
	13	2	2	2	2	2	1.5577
	14	2	2	1	1	2	0.855675
	15	1	2	1	1	2	-0.125121
	16	2	2	2	2	2	1.5577
	17	1	2	2	1	2	0.214097
	18	2	2	2	2	2	1.72012
	19	1	1	1	1	2	-0.910598
	20	1	1	2	1	1	-1.14927
	21	2	2	2	1	2	1.19489
	22	2	2	1	2	2	0.71245
	23	2	2	2	1	2	1.19489
	24	1	1	1	1	1	-1.48849
	25	2	1	1	1	1	-0.507697
	26	1	1	1	1	1	-0.820046
	27	2	2	2	1	2	1.19489
	28	1	1	1	1	1	-1.32608
	29	2	1	2	1	2	0.571829
	30	2	2	2	1	2	1.19489
	31	2	1	2	1	1	-0.512101
	32	1	1	1	1	1	-1.32608

## Sheet: management_pregnancy
		Number of ewes per farm
	Case Number	BCS 3.75 or above	BCS 2.25 or low	BCS adequate	Fleece	Injuries	Dag score 4-5	Tail length	Lameness (all)	Further care	Cat PCA Component score
	1	1	1	98	19	3	0	82	3	0	1.72012
	2	0	11	89	1	7	3	95	10	3	-1.14927
	3	6	1	93	0	4	0	79	5	2	-1.01373
	4	4	9	87	0	2	0	94	2	1	-0.512101
	5	5	19	76	1	10	0	86	3	1	-0.168478
	6	5	2	93	0	0	0	83	15	4	-0.986862
	7	2	2	96	14	19	0	94	5	3	-0.00606602
	8	7	2	91	4	1	0	86	11	3	-0.00606602
	9	12	1	87	2	3	0	94	8	5	-0.00606602
	10	0	0	100	27	22	0	100	1	3	-0.851319
	11	0	4	96	1	48	0	100	4	3	-0.674513
	12	0	16	84	0	37	0	98	5	3	-0.149291
	13	0	6	94	6	35	0	96	1	0	1.5577
	15	0	45	55	14	36	3	76	3	3	-0.125121
	16	0	0	100	0	25	0	33	1	1	1.5577
	17	1	11	88	33	39	0	48	5	4	0.214097
	18	0	16	84	0	45	9	89	3	1	1.72012
	19	0	21	79	46	16	1	61	3	3	-0.910598
	20	1	2	97	4	33	0	95	5	1	-1.14927
	21	0	15	85	5	51	6	75	3	5	1.19489
	22	0	24	76	2	18	0	97	5	3	0.71245
	23	1	3	96	0	41	0	100	2	1	1.19489
	24	0	11	89	1	82	0	100	3	5	-0.507697
	25	0	0	100	3	56	6	100	4	3	-0.820046
	27	1	0	99	11	16	1	88	3	3	1.19489
	28	0	6	94	29	32	0	99	7	5	-1.32608
	29	0	1	99	9	54	2	98	3	2	0.571829
	30	0	5	95	6	49	0	100	1	1	1.19489
	31	0	5	95	1	94	1	100	2	2	-0.512101
	32	0	14	86	13	26	1	99	2	3	-1.32608
					1	1.73737
					2	-0.942973
					3	-0.808635
					4	-0.471327
					5	-0.471327
					6	-0.942973
					7	-0.471327
					8	-0.471327
					9	-0.471327
					10	-0.808635
					11	-0.471327
					12	0.264374
					13	1.73737
					15	0.192716
					16	1.73737
					17	0.530024
					18	1.73737
					19	-0.570711
					20	-0.942973
					21	1.00167
					22	1.40006
					23	1.00167
					24	-1.28028
					25	-0.808635
					27	1.00167
					28	-1.28028
					29	0.238244
					30	1.00167
					31	-0.471327
					32	-1.28028

## Sheet: management_weaning
		Number of ewes per farm
	Case Number	BCS 3.75 or above	BCS 2.25 or low	BCS adequate	fleece	injuries	Dag score 4-5	Tail length	Lameness (all)	further care	Cat PCA Component score
	1	4	11	85	1	3	0	100	3	3	1.72012
	2	0	23	77	10	51	1	93	7	11	-1.14927
	3	0	21	79	2	39	0	88	6	1	-1.01373
	4	7	2	91	0	60	0	97	3	2	-0.512101
	5	1	8	91	21	53	0	82	8	4	-0.168478
	6	0	0	100	2	68	0	94	6	4	-0.986862
	7	1	43	56	0	2	0	68	5	2	-0.00606602
	8	1	17	82	28	31	0	49	1	1	-0.00606602
	9	2	1	97	54	63	0	98	5	1	-0.00606602
	10	5	9	86	2	4	1	92	9	5	-0.851319
	11	10	1	89	0	1	4	97	7	3	-0.674513
	12	9	4	87	4	5	69	98	9	9	-0.149291
	13	1	10	89	5	1	18	64	3	1	1.5577
	14	3	1	96	5	2	0	95	7	5	0.855675
	15	4	15	81	0	8	11	96	7	4	-0.125121
	16	4	11	85	1	2	0	100	3	2	1.5577
	17	13	5	82	4	12	14	22	7	4	0.214097
	18	0	38	62	1	15	13	59	1	1	1.72012
	19	4	28	68	7	14	1	36	8	7	-0.910598
	20	10	1	89	6	24	0	91	6	3	-1.14927
	21	2	20	78	14	8	0	34	8	3	1.19489
	22	1	11	88	8	5	8	86	8	2	0.71245
	23	2	0	98	2	38	0	100	2	1	1.19489
	24	0	27	73	8	15	0	100	6	4	-1.48849
	25	1	2	97	12	91	0	95	10	4	-0.507697
	26	0	15	85	2	49	0	73	1	5	-0.820046
	27	0	16	84	2	43	3	93	2	2	1.19489
	28	2	24	74	9	29	3	100	6	4	-1.32608
	29	1	24	75	19	72	0	91	3	0	0.571829
	30	7	2	91	77	64	0	99	3	2	1.19489
	31	0	11	89	2	39	0	99	3	3	-0.512101
	32	10	6	84	1	100	0	84	5	5	-1.32608

## Sheet:  Attitude to sheep pregnancy 1
	Component scores
Case Number	attitudes to sheep	sentient animals	BCS 3.75+	BCS 2.25 or below	BCS adequate	Fleece	Injuries	Dag score 4-5	Tail length	Lameness	Further care
1	2.32582	0.00895875	1	1	98	19	3	0	82	3	0
2	-0.879128	-0.196821	0	11	89	1	7	3	95	10	3
3	-0.646554	-0.122352	6	1	93	0	4	0	79	5	2
4	-0.879128	-0.196821	4	9	87	0	2	0	94	2	1
5	-0.110111	-0.10951	5	19	76	1	10	0	86	3	1
6	0.508668	-0.100572	5	2	93	0	0	0	83	15	4
7	0.0328059	-0.207997	2	2	96	14	19	0	94	5	3
8	1.31552	0.106209	7	2	91	4	1	0	86	11	3
9	0.508668	-0.100572	12	1	87	2	3	0	94	8	5
10	-0.646554	-0.122352	0	0	100	27	22	0	100	1	3
11	-0.406661	-0.185511	0	4	96	1	48	0	100	4	3
12	-0.943104	-0.198353	0	16	84	0	37	0	98	5	3
13	-0.449506	-0.307972	0	6	94	6	35	0	96	1	0
15	-0.943104	-0.198353	0	45	55	14	36	3	76	3	3
16	-0.346039	5.52474	0	0	100	0	25	0	33	1	1
17	-0.582578	-0.12082	1	11	88	33	39	0	48	5	4
18	1.31552	0.106209	0	16	84	0	45	9	89	3	1
19	-0.879128	-0.196821	0	21	79	46	16	1	61	3	3
20	-0.410057	-0.281625	1	2	97	4	33	0	95	5	1
21	-0.327721	-0.285529	0	15	85	5	51	6	75	3	5
22	0.229854	-0.393617	0	24	76	2	18	0	97	5	3
23	0.89679	-0.302875	1	3	96	0	41	0	100	2	1
24	-0.943104	-0.198353	0	11	89	1	82	0	100	3	5
25	-0.943104	-0.198353	0	0	100	3	56	6	100	4	3
27	2.42564	0.00549549	1	0	99	11	16	1	88	3	3
28	2.32242	-0.0871555	0	6	94	29	32	0	99	7	5
29	-0.582578	-0.12082	0	1	99	9	54	2	98	3	2
30	-0.943104	-0.198353	0	5	95	6	49	0	100	1	1
31	-0.113506	-0.205625	0	5	95	1	94	1	100	2	2
32	-0.452902	-0.404086	0	14	86	13	26	1	99	2	3
	Variable Principal Normalization. (varimax)

## Sheet: Attitudes to Sheep weaning 1
	component scores		assessment outcomes at weaning
Case Number	attitudes to sheep	sentient animals	BCS 3.75 or above	BCS 2.25 or low	BCS adequate	fleece	injuries	Dag score 4-5	Tail length	Lameness	further care
1	2.32582	0.00895875	4	11	85	1	3	0	100	3	3
2	-0.879128	-0.196821	0	23	77	10	51	1	93	7	11
3	-0.646554	-0.122352	0	21	79	2	39	0	88	6	1
4	-0.879128	-0.196821	7	2	91	0	60	0	97	3	2
5	-0.110111	-0.10951	1	8	91	21	53	0	82	8	4
6	0.508668	-0.100572	0	0	100	2	68	0	94	6	4
7	0.0328059	-0.207997	1	43	56	0	2	0	68	5	2
8	1.31552	0.106209	1	17	82	28	31	0	49	1	1
9	0.508668	-0.100572	2	1	97	54	63	0	98	5	1
10	-0.646554	-0.122352	5	9	86	2	4	1	92	9	5
11	-0.406661	-0.185511	10	1	89	0	1	4	97	7	3
12	-0.943104	-0.198353	9	4	87	4	5	69	98	9	9
13	-0.449506	-0.307972	1	10	89	5	1	18	64	3	1
14	0.998871	-0.306306	3	1	96	5	2	0	95	7	5
15	-0.943104	-0.198353	4	15	81	0	8	11	96	7	4
16	-0.346039	5.52474	4	11	85	1	2	0	100	3	2
17	-0.582578	-0.12082	13	5	82	4	12	14	22	7	4
18	1.31552	0.106209	0	38	62	1	15	13	59	1	1
19	-0.879128	-0.196821	4	28	68	7	14	1	36	8	7
20	-0.410057	-0.281625	10	1	89	6	24	0	91	6	3
21	-0.327721	-0.285529	2	20	78	14	8	0	34	8	3
22	0.229854	-0.393617	1	11	88	8	5	8	86	8	2
23	0.89679	-0.302875	2	0	98	2	38	0	100	2	1
24	-0.943104	-0.198353	0	27	73	8	15	0	100	6	4
25	-0.943104	-0.198353	1	2	97	12	91	0	95	10	4
26	-0.452902	-0.404086	0	15	85	2	49	0	73	1	5
27	2.42564	0.00549549	0	16	84	2	43	3	93	2	2
28	2.32242	-0.0871555	2	24	74	9	29	3	100	6	4
29	-0.582578	-0.12082	1	24	75	19	72	0	91	3	0
30	-0.943104	-0.198353	7	2	91	77	64	0	99	3	2
31	-0.113506	-0.205625	0	11	89	2	39	0	99	3	3
32	-0.452902	-0.404086	10	6	84	1	100	0	84	5	5
	Variable Principal Normalization. (varimax)

## Sheet: Attitudes to sheep pregnancy 2
	component scores		assessment outcomes at pregnancy
Case Number	handling and moving sheep	Using sheep dogs	BCS 3.75 or above	BCS 2.25 or low	BCS adequate	Fleece	Injuries	Dag score 4-5	Tail length	Lameness (all)	Further care
1	2.12156	-0.552625	1	1	98	19	3	0	82	3	0
2	-0.426817	1.36517	0	11	89	1	7	3	95	10	3
3	-0.457717	-0.119886	6	1	93	0	4	0	79	5	2
4	-1.10186	-0.341373	4	9	87	0	2	0	94	2	1
5	-1.14591	-0.382059	5	19	76	1	10	0	86	3	1
6	-0.574856	-0.249088	5	2	93	0	0	0	83	15	4
7	0.55508	-0.485655	2	2	96	14	19	0	94	5	3
8	-0.118321	2.90438	7	2	91	4	1	0	86	11	3
9	0.0871726	3.0646	12	1	87	2	3	0	94	8	5
10	-1.35496	-0.303481	0	0	100	27	22	0	100	1	3
11	-1.03576	-0.436913	0	4	96	1	48	0	100	4	3
12	-0.595571	-0.312319	0	16	84	0	37	0	98	5	3
13	0.0918813	-0.845653	0	6	94	6	35	0	96	1	0
15	-0.960813	-0.330467	0	45	55	14	36	3	76	3	3
16	-0.0447244	-0.264321	0	0	100	0	25	0	33	1	1
17	-0.538966	0.508346	1	11	88	33	39	0	48	5	4
18	1.79601	1.15014	0	16	84	0	45	9	89	3	1
19	0.458043	-0.737935	0	21	79	46	16	1	61	3	3
20	-0.0198548	-0.0956627	1	2	97	4	33	0	95	5	1
21	-0.964518	-0.407095	0	15	85	5	51	6	75	3	5
22	-0.525765	-0.331231	0	24	76	2	18	0	97	5	3
23	1.68648	-0.554024	1	3	96	0	41	0	100	2	1
24	-0.904115	1.37705	0	11	89	1	82	0	100	3	5
25	-0.961742	-0.384271	0	0	100	3	56	6	100	4	3
27	-0.0353924	-0.95382	1	0	99	11	16	1	88	3	3
28	1.25827	-0.624286	0	6	94	29	32	0	99	7	5
29	1.73561	-0.634004	0	1	99	9	54	2	98	3	2
30	-0.386807	-0.774263	0	5	95	6	49	0	100	1	1
31	-1.03209	-0.362449	0	5	95	1	94	1	100	2	2
32	1.40986	1.4407	0	14	86	13	26	1	99	2	3

## Sheet: Attitudes to sheep weaning 2 
	component scores		assessment outcomes at weaning
Case Number	handling and moving sheep	Using sheep dogs	BCS 3.75 or above	BCS 2.25 or low	BCS adequate	fleece	injuries	Dag score 4-5	Tail length	Lameness (all)	further care
1	2.12156	-0.552625	4	11	85	1	3	0	100	3	3
2	-0.426817	1.36517	0	23	77	10	51	1	93	7	11
3	-0.457717	-0.119886	0	21	79	2	39	0	88	6	1
4	-1.10186	-0.341373	7	2	91	0	60	0	97	3	2
5	-1.14591	-0.382059	1	8	91	21	53	0	82	8	4
6	-0.574856	-0.249088	0	0	100	2	68	0	94	6	4
7	0.55508	-0.485655	1	43	56	0	2	0	68	5	2
8	-0.118321	2.90438	1	17	82	28	31	0	49	1	1
9	0.0871726	3.0646	2	1	97	54	63	0	98	5	1
10	-1.35496	-0.303481	5	9	86	2	4	1	92	9	5
11	-1.03576	-0.436913	10	1	89	0	1	4	97	7	3
12	-0.595571	-0.312319	9	4	87	4	5	69	98	9	9
13	0.0918813	-0.845653	1	10	89	5	1	18	64	3	1
14	0.529282	-0.708116	3	1	96	5	2	0	95	7	5
15	-0.960813	-0.330467	4	15	81	0	8	11	96	7	4
16	-0.0447244	-0.264321	4	11	85	1	2	0	100	3	2
17	-0.538966	0.508346	13	5	82	4	12	14	22	7	4
18	1.79601	1.15014	0	38	62	1	15	13	59	1	1
19	0.458043	-0.737935	4	28	68	7	14	1	36	8	7
20	-0.0198548	-0.0956627	10	1	89	6	24	0	91	6	3
21	-0.964518	-0.407095	2	20	78	14	8	0	34	8	3
22	-0.525765	-0.331231	1	11	88	8	5	8	86	8	2
23	1.68648	-0.554024	2	0	98	2	38	0	100	2	1
24	-0.904115	1.37705	0	27	73	8	15	0	100	6	4
25	-0.961742	-0.384271	1	2	97	12	91	0	95	10	4
26	1.4573	-0.619378	0	15	85	2	49	0	73	1	5
27	-0.0353924	-0.95382	0	16	84	2	43	3	93	2	2
28	1.25827	-0.624286	2	24	74	9	29	3	100	6	4
29	1.73561	-0.634004	1	24	75	19	72	0	91	3	0
30	-0.386807	-0.774263	7	2	91	77	64	0	99	3	2
31	-1.03209	-0.362449	0	11	89	2	39	0	99	3	3
32	1.40986	1.4407	10	6	84	1	100	0	84	5	5

## Sheet: Farm_characteristics_pregnancy
	Case Number	yards_score	Hectares	Ewes	Sheep:Labour	BCS 3.75 or above	BCS 2.25 or low	BCS adequate	Fleece	Injuries	Dag score 4-5	Tail length	Lameness (all)	Further care
	1	6	1200	600	300	1	1	98	19	3	0	82	3	0
	2	2.5	2000	2500	1250	0	11	89	1	7	3	95	10	3
	3	3.5	500	550	550	6	1	93	0	4	0	79	5	2
	4	5	800	3000	1500	4	9	87	0	2	0	94	2	1
	5	2.5	1000	3000	3000	5	19	76	1	10	0	86	3	1
	6	5.5	282	1246	1246	5	2	93	0	0	0	83	15	4
	7	6	1300	2121	707	2	2	96	14	19	0	94	5	3
	8	6	775	6800	6800	7	2	91	4	1	0	86	11	3
	9	3.5	979	5000	5000	12	1	87	2	3	0	94	8	5
	10	2	344	791	791	0	0	100	27	22	0	100	1	3
	11	2.5	2500	1700	566.667	0	4	96	1	48	0	100	4	3
	12	4.5	500	1510	755	0	16	84	0	37	0	98	5	3
	13	7	3200	4411	1470.33	0	6	94	6	35	0	96	1	0
	15	2	303	824	0	0	45	55	14	36	3	76	3	3
	16	6	1350	3900	3900	0	0	100	0	25	0	33	1	1
	17	5	370	1000	1000	1	11	88	33	39	0	48	5	4
	18	4.5	1800	9400	4700	0	16	84	0	45	9	89	3	1
	19	1.5	360	1075	1075	0	21	79	46	16	1	61	3	3
	20	2	200	431	0	1	2	97	4	33	0	95	5	1
	21	6.5	800	3400	1133.33	0	15	85	5	51	6	75	3	5
	22	7	1200	3782	3782	0	24	76	2	18	0	97	5	3
	23	4.5	600	2525	1262.5	1	3	96	0	41	0	100	2	1
	24	5.5	2000	4000	1333.33	0	11	89	1	82	0	100	3	5
	25	6	1150	3421	3421	0	0	100	3	56	6	100	4	3
	27	5	1350	4965	1418.57	1	0	99	11	16	1	88	3	3
	28	3.5	297	450	450	0	6	94	29	32	0	99	7	5
	29	7	2300	9000	3461.54	0	1	99	9	54	2	98	3	2
	30	3.5	1000	1717	613.214	0	5	95	6	49	0	100	1	1
	31	4.5	1420	1100	550	0	5	95	1	94	1	100	2	2
	32	2	300	500	500	0	14	86	13	26	1	99	2	3

## Sheet: Farm_characteristics_weaning
	Case Number	yards_score	Hectares	Ewes	Sheep:Labour	BCS 3.75 or above	BCS 2.25 or low	BCS_target	BCS adequate	fleece	injuries	Dag score 4-5	Tail length	Lameness (all)	further care
	1	6	1200	600	300	4	11	49	85	1	3	0	100	3	3
	2	2.5	2000	2500	1250	0	23	34	77	10	51	1	93	7	11
	3	3.5	500	550	550	0	21	48	79	2	39	0	88	6	1
	4	5	800	3000	1500	7	2	66	91	0	60	0	97	3	2
	5	2.5	1000	3000	3000	1	8	62	91	21	53	0	82	8	4
	6	5.5	282	1246	1246	0	0	76	100	2	68	0	94	6	4
	7	6	1300	2121	707	1	43	27	56	0	2	0	68	5	2
	8	6	775	6800	6800	1	17	46	82	28	31	0	49	1	1
	9	3.5	979	5000	5000	2	1	71	97	54	63	0	98	5	1
	10	2	344	791	791	5	9	52	86	2	4	1	92	9	5
	11	2.5	2500	1700	566.667	10	1	59	89	0	1	4	97	7	3
	12	4.5	500	1510	755	9	4	56	87	4	5	69	98	9	9
	13	7	3200	4411	1470.33	1	10	51	89	5	1	18	64	3	1
	14	1	350	850	850	3	1	65	96	5	2	0	95	7	5
	15	2	303	824	0	4	15	45	81	0	8	11	96	7	4
	16	6	1350	3900	3900	4	11	49	85	1	2	0	100	3	2
	17	5	370	1000	1000	13	5	52	82	4	12	14	22	7	4
	18	4.5	1800	9400	4700	0	38	19	62	1	15	13	59	1	1
	19	1.5	360	1075	1075	4	28	33	68	7	14	1	36	8	7
	20	2	200	431	0	10	1	62	89	6	24	0	91	6	3
	21	6.5	800	3400	1133.33	2	20	39	78	14	8	0	34	8	3
	22	7	1200	3782	3782	1	11	62	88	8	5	8	86	8	2
	23	4.5	600	2525	1262.5	2	0	63	98	2	38	0	100	2	1
	24	5.5	2000	4000	1333.33	0	27	37	73	8	15	0	100	6	4
	25	6	1150	3421	3421	1	2	83	97	12	91	0	95	10	4
	26	4.5	930	3095	6190	0	15	52	85	2	49	0	73	1	5
	27	5	1350	4965	1418.57	0	16	50	84	2	43	3	93	2	2
	28	3.5	297	450	450	2	24	42	74	9	29	3	100	6	4
	29	7	2300	9000	3461.54	1	24	38	75	19	72	0	91	3	0
	30	3.5	1000	1717	613.214	7	2	62	91	77	64	0	99	3	2
	31	4.5	1420	1100	550	0	11	58	89	2	39	0	99	3	3
	32	2	300	500	500	10	6	62	84	1	100	0	84	5	5
