# Supplementary material for: Positive attitudes, positive outcomes: The relationship between farmer attitudes, management behaviour and sheep welfare
Source: PLoS One. 2019 Jul 31;14(7):e0220455. doi: 10.1371/journal.pone.0220455 (PMC6668801; doi:10.1371/journal.pone.0220455)
Supplement: S2 Appendix — (XLSX) [file pone.0220455.s002.xlsx]

## Sheet: Logistic Regression
Case number	Monitoring non pregnant flock				Measure feed on offer				BCS of ewes				Preg Sanning annually				Mortality records				Egg count before deworming				Provision of shelter				Manage according to groups
	Atittude	Normative	Control	behaviour	Atittude	Normative	Control	behaviour	Atittude	Normative	Control	behaviour	Atittude	Normative	Control	behaviour	Attitude	Normative	Control	Behaviour	Attitude	Normative	Control	Behaviour	Attitude	Normative	Control	Behaviour	Attitude	Normative	Control	Behaviour
1	2	3	1	1	5	4	1	1	3	2	1	1	5	5	1	1	4	4	1	1	5	5	1	1	5	4	1	1	5	5	1	1		1	Not at all important/ not difficult
2	2	2	2	0	2	2	1	0	3	2	1	0	4	2	1	0	2	2	2	0	5	4	1	1	3	4	1	1	4	2	2	0		2	slightly important
3	3	3	2	0	3	1	4	0	2	2	2	0	4	1	2	1	3	2	2	0	2	1	2	0	4	4	3	1	4	1	2	0		3	Moderately important
4	2	1	2	0	3	3	1	0	3	3	2	0	5	5	1	1	4	3	4	0	5	5	1	1	5	5	2	1	3	3	4	0		4	important
5	1	1	1	0	5	5	1	0	2	2	1	0	4	4	1	1	3	3	1	0	5	5	1	1	3	3	2	0	5	5	1	0		5	Very important/very difficult
6	1	1	4	1	4	4	2	0	3	3	1	0	5	5	1	0	3	2	1	0	5	5	1	1	5	5	1	1	5	5	1	0
7	1	1	1	0	5	5	2	0	2	3	3	0	4	2	3	1	5	5	2	1	5	5	2	1	2	2	4	1	5	5	2	0
8	1	1	1	0	4	3	2	0	1	2	2	0	5	5	4	1	5	5	1	1	3	5	4	1	5	3	3	0	5	5	4	0		Behaviour
9	1	2	1	0	3	3	1	0	2	2	1	0	3	5	1	1	4	4	1	1	3	3	1	1	5	5	2	1	4	5	2	0		1	yes
10	1	1	1	0	4	4	2	0	4	4	2	0	4	3	1	1	4	4	2	0	2	2	2	0	4	4	2	1	3	3	3	0		0	no
11	2	4	2	0	4	3	2	0	2	4	4	0	4	3	4	1	2	4	1	0	2	3	2	1	3	3	1	1	5	3	4	0
12	1	4	4	1	3	5	4	1	2	3	2	0	5	5	1	1	3	2	1	1	5	5	1	1	5	5	1	1	5	5	1	0
13	2	2	4	0	4	4	2	1	4	4	2	1	3	3	2	1	4	1	1	0	5	5	2	1	4	3	2	0	3	3	2	1
14	3	2	2	1	5	4	1	0	2	2	2	1	4	3	1	1	5	4	1	1	3	3	1	0	5	2	2	0	5	3	1	1
15	1	2	2	0	4	3	4	0	4	4	1	1	4	5	1	0	4	3	2	0	5	5	1	0	4	5	2	1	5	5	2	1
16	1	1	2	1	5	5	1	1	4	2	4	1	5	5	1	1	5	5	1	1	3	5	1	1	5	5	2	1	5	5	1	1
17	1	1	4	0	2	5	4	0	1	1	2	1	4	5	2	0	2	4	1	1	3	5	2	1	4	5	4	1	3	5	3	1
18	1	1	1	0	5	5	2	1	2	2	1	1	5	5	1	1	5	5	1	1	5	5	4	1	4	4	4	1	5	5	1	1
19	1	2	2	0	3	4	1	0	2	4	2	1	4	5	4	0	5	5	1	1	5	5	1	0	4	3	1	1	4	3	3	0
20	1	1	4	0	2	4	4	0	4	2	1	0	2	2	5	0	1	2	2	0	4	4	1	1	5	4	1	1	4	2	5	0
21	4	2	5	1	5	2	4	0	4	1	4	1	5	5	1	1	4	3	2	1	5	5	1	1	5	5	3	1	5	5	1	1
22	1	1	3	0	3	3	4	1	5	5	1	1	5	5	1	1	4	4	1	0	3	5	1	0	5	5	2	1	5	5	1	1
23	2	1	4	0	5	4	2	0	4	2	1	1	5	5	1	1	5	4	2	1	5	5	1	1	3	4	4	1	5	5	1	1
24	1	1	3	0	5	5	1	0	2	2	1	0	3	3	1	0	5	3	2	0	3	3	1	0	3	3	4	1	5	3	3	0
25	1	2	3	0	3	5	4	0	2	4	2	0	5	5	2	1	4	5	2	0	3	5	2	0	3	3	3	1	4	5	3	0
26	1	1	2	0	5	3	1	0	2	3	1	0	1	3	3	0	5	4	1	1	3	5	1	0	5	3	2	0	5	5	2	0
27	1	2	5	0	2	3	2	0	2	3	5	1	5	5	1	1	2	2	5	0	5	3	4	1	4	4	5	1	5	5	1	1
28	4	1	1	1	3	5	1	0	1	1	1	0	5	5	2	0	5	5	2	0	2	5	1	0	5	5	2	1	5	5	4	0
29	2	2	2	0	3	4	1	0	4	2	1	1	5	5	1	1	2	2	1	0	5	3	2	1	5	5	2	1	5	5	2	0
30	2	2	2	0	1	4	3	0	4	2	2	1	5	3	1	1	4	4	1	0	4	3	1	1	5	3	1	1	5	3	2	1
31	2	2	3	0	4	4	1	0	1	1	5	0	5	5	1	1	4	3	1	0	3	5	4	1	5	5	1	1	5	5	1	0
32	1	1	1	0	2	1	1	0	3	4	1	0	1	1	1	0	1	3	3	0	1	4	1	0	5	5	3	1	1	5	3	0
												32	100

## Sheet: Ordinal logistic regression 
Case number	Monitoring non pregnant flock			Measure feed on offer			BCS of ewes			Preg Sanning annually			Mortality records			Egg count before deworming			Provision of shelter			Manage according to groups			Background factors
	Atittude	Normative	Control	Atittude	Normative	Control	Atittude	Normative	Control	Atittude	Normative	Control	Attitude	Normative	Control	Attitude	Normative	Control	Attitude	Normative	Control	Attitude	Normative	Control	age	age_workingwsheep	education_level
1	2	3	1	5	4	1	3	2	1	5	5	1	4	4	1	5	5	1	5	4	1	5	5	1	44	30	4
2	2	2	2	2	2	1	3	2	1	4	2	1	2	2	2	5	4	1	3	4	1	4	2	2	41	20	5
3	3	3	2	3	1	4	2	2	2	4	1	2	3	2	2	2	1	2	4	4	3	4	1	2	38	20	5
4	2	1	2	3	3	1	3	3	2	5	5	1	4	3	4	5	5	1	5	5	2	3	3	4	29	2	5
5	1	1	1	5	5	1	2	2	1	4	4	1	3	3	1	5	5	1	3	3	2	5	5	1	62	35	4
6	1	1	4	4	4	2	3	3	1	5	5	1	3	2	1	5	5	1	5	5	1	5	5	1	72	38	3
7	1	1	1	5	5	2	2	3	3	4	2	3	5	5	2	5	5	2	2	2	4	5	5	2	40	15	5
8	1	1	1	4	3	2	1	2	2	5	5	4	5	5	1	3	5	4	5	3	3	5	5	4	29	10	4
9	1	2	1	3	3	1	2	2	1	3	5	1	4	4	1	3	3	1	5	5	2	4	5	2	28	10	3
10	1	1	1	4	4	2	4	4	2	4	3	1	4	4	2	2	2	2	4	4	2	3	3	3	68	50	4
11	2	4	2	4	3	2	2	4	4	4	3	4	2	4	1	2	3	2	3	3	1	5	3	4	46	17	5
12	1	4	4	3	5	4	2	3	2	5	5	1	3	2	1	5	5	1	5	5	1	5	5	1	41	5	5
13	2	2	4	4	4	2	4	4	2	3	3	2	4	1	1	5	5	2	4	3	2	3	3	2	51	24	5
14	3	2	2	5	4	1	2	2	2	4	3	1	5	4	1	3	3	1	5	2	2	5	3	1	56	21	5
15	1	2	2	4	3	4	4	4	1	4	5	1	4	3	2	5	5	1	4	5	2	5	5	2	50	5	5
16	1	1	2	5	5	1	4	2	4	5	5	1	5	5	1	3	5	1	5	5	2	5	5	1	26	9	5
17	1	1	4	2	5	4	1	1	2	4	5	2	2	4	1	3	5	2	4	5	4	3	5	3	77	56	3
18	1	1	1	5	5	2	2	2	1	5	5	1	5	5	1	5	5	4	4	4	4	5	5	1	61	24	5
19	1	2	2	3	4	1	2	4	2	4	5	4	5	5	1	5	5	1	4	3	1	4	3	3	61	40	4
20	1	1	4	2	4	4	4	2	1	2	2	5	1	2	2	4	4	1	5	4	1	4	2	5	62	27	5
21	4	2	5	5	2	4	4	1	4	5	5	1	4	3	2	5	5	1	5	5	3	5	5	1	35	7	5
22	1	1	3	3	3	4	5	5	1	5	5	1	4	4	1	3	5	1	5	5	2	5	5	1	76	56	3
23	2	1	4	5	4	2	4	2	1	5	5	1	5	4	2	5	5	1	3	4	4	5	5	1	65	45	4
24	1	1	3	5	5	1	2	2	1	3	3	1	5	3	2	3	3	1	3	3	4	5	3	3	34	10	3
25	1	2	3	3	5	4	2	4	2	5	5	2	4	5	2	3	5	2	3	3	3	4	5	3	57	37	5
26	1	1	2	5	3	1	2	3	1	1	3	3	5	4	1	3	5	1	5	3	2	5	5	2	79	40	3
27	1	2	5	2	3	2	2	3	5	5	5	1	2	2	5	5	3	4	4	4	5	5	5	1	53	52	5
28	4	1	1	3	5	1	1	1	1	5	5	2	5	5	2	2	5	1	5	5	2	5	5	4	64	40	3
29	2	2	2	3	4	1	4	2	1	5	5	1	2	2	1	5	3	2	5	5	2	5	5	2	58	22	4
30	2	2	2	1	4	3	4	2	2	5	3	1	4	4	1	4	3	1	5	3	1	5	3	2	43	7	5
31	2	2	3	4	4	1	1	1	5	5	5	1	4	3	1	3	5	4	5	5	1	5	5	1	39	14	5
32	1	1	1	2	1	1	3	4	1	1	1	1	1	3	3	1	4	1	5	5	3	1	5	3	88	67	5
